# Supplementary material for: Perceived differences in social status between speaker and listener affect the speaker's vocal characteristics
Source: PLoS One. 2017 Jun 14;12(6):e0179407. doi: 10.1371/journal.pone.0179407 (PMC5470693; doi:10.1371/journal.pone.0179407)
Supplement: S1 Table — Mean ratings for each attribute (images, employee testimonials, names, and job titles). N = Neutral target, D = Dominant target, P = Prestigious target. Results are from repeated-measures general linear models (d.f. = 2, 42 in each case) for each rated attribute. Significant effects are in bold. (XLSX) [file pone.0179407.s002.xlsx]

## Sheet: Hoja1
	Facial image
	Attractiveness		Dominance		Prestige		Age
	F	p	F	p	F	p	F	p
GLM	5.1	0.01	19.59	<.001	6.7	.003	14.48	<.001
Pairwise Comparisons
N vs D		.394		<.001		.383		<.001
N vs P		.085		.006		.020		.001
D vs P		<.001		.003		.006		.144
	Testimonial
	Dominance				Prestige
Pairwise Comparisons	F		p		F		p
GLM	40.6		<.001		41.41		<.001
Pairwise Comparisons
N vs D			<.001				.189
N vs P			<.001				<.001
D vs P			<.001				<.001
	Name
	Dominance				Prestige
Pairwise Comparisons	F		p		F		p
GLM	10.94		<.001		22.9		<.001
Pairwise Comparisons
N vs D			<.001				.611
N vs P			<.001				<.001
D vs P			.737				<.001
	Job Title
	Dominance				Prestige
Pairwise Comparisons	F		p		F		p
GLM	30.86		<.001		23.03		<.001
Pairwise Comparisons
N vs D			<.001				.535
N vs P			<.001				<.001
D vs P			.008				<.001
