# Supplementary material for: Perceived differences in social status between speaker and listener affect the speaker's vocal characteristics
Source: PLoS One. 2017 Jun 14;12(6):e0179407. doi: 10.1371/journal.pone.0179407 (PMC5470693; doi:10.1371/journal.pone.0179407)
Supplement: S2 Table — Results represent mean ± SD for male and female participants to each type of target (neutral, dominant, prestigious). (XLSX) [file pone.0179407.s003.xlsx]

## Sheet: Hoja1
		Intensity (dB)								Fundamental Frequency (Hz)
	Target	Mean				SD				Mean				SD				Minimum
Male participants	Neutral	69.3265	±	2.47391		2.27014	±	0.760818		107.028	±	14.5507		17.2788	±	5.85495		79.5679	±	4.91146
	Dominant	69.7206	±	2.31892		2.08802	±	0.806677		107.881	±	15.1522		18.5508	±	5.63484		79.2481	±	4.68299
	Prestigious	70.0646	±	1.99307		2.10854	±	0.988992		107.964	±	15.5907		18.6411	±	7.19117		81.5834	±	7.70335
Female Participants	Neutral	70.2884	±	1.6608		1.65318	±	0.792798		204.234	±	12.2093		41.1735	±	10.9019		106.215	±	8.25478
	Dominant	70.5231	±	1.68014		1.64672	±	0.754818		203.734	±	15.0981		38.8763	±	11.2788		106.244	±	9.65173
	Prestigious	70.4871	±	1.4617		1.68398	±	0.784264		204.415	±	14.2202		39.2069	±	10.7063		106.749	±	11.9685
