# Supplementary material for: Perceived differences in social status between speaker and listener affect the speaker's vocal characteristics
Source: PLoS One. 2017 Jun 14;12(6):e0179407. doi: 10.1371/journal.pone.0179407 (PMC5470693; doi:10.1371/journal.pone.0179407)
Supplement: S3 Table — T = Target (neutral, dominant, prestigious), Q = Question, PD = Participant Dominance, PP = Participant Prestige, PS = Participant Sex (male, female). Results are from repeated-measures general linear models for each vocal parameter, with Holm–Bonferroni adjustment for multiple tests. Significant effects are in bold. *Sphericity could not be assumed and Greenhouse–Geisser correction was used. Interactions with a covariate (PD, PP) and the main effect of those covariates, are taken from the ANCOVA. All other effects are taken from an ANOVA [see, 41] on the same data without the covariate. (XLSX) [file pone.0179407.s004.xlsx]

## Sheet: Hoja1
	Vocal Parameter
	Mean intensity			Intensity SD			Mean F0			F0 SD			Min F0
Within-subject Effect	F	d.f.	p	F	d.f.	p	F	d.f.	p	F	d.f.	p	F	d.f.	p
T	1.651	1.25, 53.96*	0.198	1.604	2, 86	0.207	0.276	2, 86	0.759	0.076	1.64, 70.64*	0.894	1.45	2, 86	0.24
T * PD	0.614251	1.25, 51.44*	0.471983	0.129582	2, 82	0.878642	4.936	2, 82	0.01321	1.13899	1.65, 67.48*	0.325155	2.34066	2, 82	0.102665
T * PP	0.105264	1.25, 51.4*	0.803373	0.0357831	2, 82	0.964865	0.208143	2, 82	0.812519	0.629972	1.65, 67.48*	0.535165	0.426945	2, 82	0.653941
T * PS	0.14	1.25, 53.96*	0.767	1.4	2, 86	0.252	0.571	2, 86	0.567	2.419	1.64, 70.64*	0.106	0.615	2, 86	0.543
Q	0.11	1.46, 62.61*	0.832	6.278	1.71, 73.62*	0.005	21.205	1.45, 62.44*	<.001	4.551	2, 86	0.013	0.587	2, 86	0.558
Q * PD	0.641759	1.46, 59.72*	0.482368	1.27113	1.65, 67.76*	0.285983	0.40193	1.50, 61.60*	0.670339	1.38801	2, 82	0.255372	2.63585	2, 82	0.0777242
Q * PP	0.0683211	1.46, 59.72*	0.880028	1.80916	1.65, 67.76*	0.170269	6.42928	1.50, 61.60*	0.00254817	2.60555	2, 82	0.0799695	0.0236215	2, 82	0.976662
Q * PS	1.477	1.46, 62.61*	0.236	0.798	1.71, 73.62*	0.437	11.669	1.45, 62.44*	<.001	14.486	2, 86	<.001	1.514	2, 86	0.226
T * Q	0.771	1.62, 69.49*	0.441	2.586	3.34, 143.76*	0.059	1.637	2.58, 110.87*	0.191	0.863	4, 172	0.487	1.055	2.49, 107.27*	0.363
T * Q * PD	0.356566	1.62, 65.83*	0.65451	0.93453	3.27, 134.02*	0.445429	3.98718	2.72, 111.33*	0.00409616	1.26922	4, 164	0.284213	2.40976	2.52, 103.13*	0.0513524
T* Q * PP	0.161098	1.62, 65.83*	0.804517	0.654542	3.27, 134.02*	0.624476	1.41245	2.72, 111.33*	0.232073	0.533982	4, 164	0.71094	0.721769	2.52, 103.13*	0.578218
T * Q * PS	0.961	1.62, 69.49*	0.371	1.714	3.34, 143.76*	0.161	1.174	2.58, 110.87*	0.32	1.009	4, 172	0.404	1.188	2.49, 107.27*	0.314
Between-subject Effect	F	d.f.	p	F	d.f.	p	F	d.f.	p	F	d.f.	p	F	d.f.	p
PD	0.980525	1, 41	0.327877	0.00111156	1, 41	0.973565	1.33814	1, 41	0.254057	0.373142	1, 41	0.544668	1.28726	1, 41	0.263144
PP	0.14923	1, 41	0.70127	2.97151	1, 41	0.0922769	1.37452	1, 41	0.247805	0.468247	1, 41	0.497645	0.584327	1, 41	0.448999
PS	1.289	1, 43	0.262	4.21	1, 43	0.046	500.75	1, 43	<.001	83.805	1, 43	<.001	133.78	1, 43	<.001
