# Supplementary material for: Perceived differences in social status between speaker and listener affect the speaker's vocal characteristics
Source: PLoS One. 2017 Jun 14;12(6):e0179407. doi: 10.1371/journal.pone.0179407 (PMC5470693; doi:10.1371/journal.pone.0179407)
Supplement: S4 Table — T = Target (neutral, dominant, prestigious), Q = Question, PS = Participant Sex, N = Neutral Target, HS = High-status Targets (dominant, prestigious), D = Dominant Target, P = Prestigious Target. For participants, self-perceived status covariates (PD = Participant Dominance, PP = Participant Prestige) were centred to low (10th percentile), mean, and high (90% percentile) levels. Results are from planned contrasts (Helmert) for each vocal parameter (d.f. = 1, 41), including only PD or PP as a covariate. All values are taken from an ANCOVA. Significant effects are in bold. Of particular interest, is the main effect of target (T), and its changes for participants with different levels of dominance or prestige. (XLSX) [file pone.0179407.s005.xlsx]

## Sheet: S4 Table
Effect	Planned Contrasts	Mean F0						F0 SD						Min F0
		F	p	F	p	F	p	F	p	F	p	F	p	F	p	F	p	F	p
PD		Low		Mean		High		Low		Mean		High		Low		Mean		High
T	N vs HS	9.13234	0.00426541	0.803767	0.37508	4.60518	0.0377	1.3675	0.248836	0.0067984	0.934679	1.72167	0.196604	0.0119726	0.913391	0.79475	0.377747	1.24157	0.271505
	D vs P	0.784239	0.38089	0.147565	0.702811	0.2427	0.624828	0.321398	0.573786	0.150663	0.699863	0.0242765	0.87693	0.653267	0.423502	1.59409	0.213709	5.10492	0.0291071
T * PD	N vs HS	9.67987	0.00334421	9.67987	0.00334421	9.67987	0.00334421	2.19146	0.146241	2.19146	0.146241	2.19146	0.146241	0.500478	0.483198	0.500478	0.483198	0.500478	0.483198
	D vs P	0.694839	0.409239	0.694839	0.409239	0.694839	0.409239	0.195422	0.66071	0.195422	0.66071	0.195422	0.66071	3.23736	0.0791641	3.23736	0.0791641	3.23736	0.0791641
T * PS	N vs HS	3.35874	0.0739446	3.35874	0.0739446	3.35874	0.0739446	5.64642	0.0221271	5.64642	0.0221271	5.64642	0.0221271	0.111806	0.739761	0.111806	0.739761	0.111806	0.739761
	D vs P	0.0957517	0.758519	0.0957517	0.758519	0.0957517	0.758519	0.607869	0.439963	0.607869	0.439963	0.607869	0.439963	0.124313	0.726166	0.124313	0.726166	0.124313	0.726166
T * Q	N vs HS	0.327357	0.570269	2.86407	0.0979853	6.22669	0.0165989	1.23737	0.272305	1.06731	0.307467	5.3785	0.0253228	2.88441	0.0968389	1.69583	0.19993	0.0963127	0.757835
	D vs P	1.84695	0.181392	0.193943	0.661914	3.65366	0.0627857	1.30258	0.260208	0.0590441	0.809196	0.842206	0.364007	0.693623	0.409646	1.01033	0.32058	0.0671046	0.796865
T * Q * PD	N vs HS	3.19615	0.0810285	3.19615	0.0810285	3.19615	0.0810285	4.09147	0.0494973	4.09147	0.0494973	4.09147	0.0494973	1.52414	0.223857	1.52414	0.223857	1.52414	0.223857
	D vs P	3.77223	0.0588359	3.77223	0.0588359	3.77223	0.0588359	1.52909	0.223119	1.52909	0.223119	1.52909	0.223119	0.136481	0.713661	0.136481	0.713661	0.136481	0.713661
T * Q * PS	N vs HS	4.57387	0.0383233	4.57387	0.0383233	4.57387	0.0383233	7.34919	0.00967642	7.34919	0.00967642	7.34919	0.00967642	0.00545964	0.941449	0.00545964	0.941449	0.00545964	0.941449
	D vs P	1.99458	0.16523	1.99458	0.16523	1.99458	0.16523	0.177348	0.67581	0.177348	0.67581	0.177348	0.67581	0.250933	0.619034	0.250933	0.619034	0.250933	0.619034
Effect	Planned Contrasts	Mean F0						F0 SD						Min F0
		F	p	F	p	F	p	F	p	F	p	F	p	F	p	F	p	F	p
PD		Low		Mean		High		Low		Mean		High		Low		Mean		High
T	N vs HS	0.924145	0.341891	0.428555	0.516268	0.0331841	0.85633	0.0472816	0.828916	0.0263556	0.871813	0.173408	0.679221	0.107357	0.744802	0.860518	0.358894	0.623306	0.434256
	D vs P	0.485458	0.489799	0.11521	0.73598	0.087181	0.769247	1.41712	0.240563	0.142503	0.707707	0.561247	0.457934	1.55574	0.219201	1.76718	0.190908	0.118209	0.732701
T * PP	N vs HS	0.510545	0.478856	0.510545	0.478856	0.510545	0.478856	0.157222	0.693735	0.157222	0.693735	0.157222	0.693735	0.0838509	0.77357	0.0838509	0.77357	0.0838509	0.77357
	D vs P	0.384475	0.538568	0.384475	0.538568	0.384475	0.538568	1.47036	0.232066	1.47036	0.232066	1.47036	0.232066	0.317963	0.575833	0.317963	0.575833	0.317963	0.575833
T * PS	N vs HS	0.677078	0.415242	0.677078	0.415242	0.677078	0.415242	3.79667	0.0580563	3.79667	0.0580563	3.79667	0.0580563	0.338636	0.563728	0.338636	0.563728	0.338636	0.563728
	D vs P	0.386646	0.537428	0.386646	0.537428	0.386646	0.537428	0.346785	0.559093	0.346785	0.559093	0.346785	0.559093	0.691894	0.410225	0.691894	0.410225	0.691894	0.410225
T * Q	N vs HS	0.150191	0.70031	3.2039	0.0806742	6.53332	0.0142944	0.0952253	0.759162	1.21032	0.277535	1.03494	0.314826	3.96178	0.0530785	1.57857	0.21591	0.246877	0.621874
	D vs P	0.138214	0.711932	0.280595	0.5991	1.03379	0.315091	0.810802	0.373018	0.0314955	0.859993	0.486226	0.489458	1.05538	0.310152	0.982381	0.327288	0.0248901	0.875397
T * Q * PP	N vs HS	3.39368	0.0725141	3.39368	0.0725141	3.39368	0.0725141	0.197225	0.65925	0.197225	0.65925	0.197225	0.65925	2.41602	0.127604	2.41602	0.127604	2.41602	0.127604
	D vs P	0.754692	0.389932	0.754692	0.389932	0.754692	0.389932	0.997957	0.323526	0.997957	0.323526	0.997957	0.323526	0.294789	0.590038	0.294789	0.590038	0.294789	0.590038
T * Q * PS	N vs HS	2.37317	0.130937	2.37317	0.130937	2.37317	0.130937	4.33295	0.043514	4.33295	0.043514	4.33295	0.043514	0.337407	0.564434	0.337407	0.564434	0.337407	0.564434
	D vs P	0.615911	0.436975	0.615911	0.436975	0.615911	0.436975	0.000263226	0.987132	0.000263226	0.987132	0.000263226	0.987132	0.460358	0.501178	0.460358	0.501178	0.460358	0.501178
