# Supplementary material for: Perceived differences in social status between speaker and listener affect the speaker's vocal characteristics
Source: PLoS One. 2017 Jun 14;12(6):e0179407. doi: 10.1371/journal.pone.0179407 (PMC5470693; doi:10.1371/journal.pone.0179407)
Supplement: S5 Table — T = Target (neutral, dominant, prestigious), N = Neutral Target, HS = High-status Targets (dominant, prestigious), D = Dominant Target, P = Prestigious Target. For participants, self-perceived status covariates (PD = Participant Dominance, PP = Participant Prestige) were centred to low (10th percentile), mean, and high (90% percentile) levels. Results are from planned contrasts (Helmert) for each vocal parameter (d.f. = 1, 43; 1, 44; and 1, 45 for question 1, 2, and 3 respectively), including only PD or PP as covariates. All values are taken from an ANCOVA. Significant effects are in bold. Of particular interest, is the main effect of target (T), and its changes for participants with different levels of dominance or prestige. (XLSX) [file pone.0179407.s006.xlsx]

## Sheet: Sheet2
Effect	Planned Contrasts	Mean F0						F0 SD						Min F0
		F	p	F	p	F	p	F	p	F	p	F	p	F	p	F	p	F	p
PD		Low		Mean		High		Low		Mean		High		Low		Mean		High
Question 1 (Introductory)
T	N vs HS	0.839026	0.364784	3.01745	0.0895324	0.979055	0.327968	0.260454	0.612418	1.05403	0.310323	0.380021	0.540842	0.0304197	0.86236	1.33538	0.254231	1.21456	0.276561
	D vs P	3.21715	0.0799046	0.00742276	0.931743	3.00968	0.0899323	0.369435	0.546509	0.00366745	0.951991	0.305969	0.583029	0.0592909	0.808778	3.19127	0.0810847	4.96078	0.0312148
T * PD	N vs HS	0.000108054	0.991754	0.000108054	0.991754	0.000108054	0.991754	0.00190064	0.965428	0.00190064	0.965428	0.00190064	0.965428	0.283043	0.597452	0.283043	0.597452	0.283043	0.597452
	D vs P	4.45244	0.040708	4.45244	0.040708	4.45244	0.040708	0.48287	0.490863	0.48287	0.490863	0.48287	0.490863	2.07915	0.156568	2.07915	0.156568	2.07915	0.156568
T * PS	N vs HS	0.531131	0.470083	0.531131	0.470083	0.531131	0.470083	0.00421522	0.948535	0.00421522	0.948535	0.00421522	0.948535	0.0957579	0.758476	0.0957579	0.758476	0.0957579	0.758476
	D vs P	0.535034	0.468466	0.535034	0.468466	0.535034	0.468466	0.135252	0.714852	0.135252	0.714852	0.135252	0.714852	1.30162	0.260231	1.30162	0.260231	1.30162	0.260231
Question 2 (Personal)
T	N vs HS	6.83686	0.0121827	0.946774	0.335861	13.8018	0.000569852	0.0333612	0.855911	2.11364	0.153088	2.01564	0.162732	4.57513	0.0380274	1.82348	0.183805	0.449818	0.505927
	D vs P	4.09261	0.0491732	0.295367	0.589545	2.08494	0.155841	0.467074	0.49792	0.0593589	0.808644	0.177704	0.675406	0.113092	0.73825	0.0870834	0.769306	0.000198506	0.988822
T * PD	N vs HS	14.2112	0.00048325	14.2112	0.00048325	14.2112	0.00048325	0.513382	0.477464	0.513382	0.477464	0.513382	0.477464	2.89635	0.0958374	2.89635	0.0958374	2.89635	0.0958374
	D vs P	4.33483	0.0431883	4.33483	0.0431883	4.33483	0.0431883	0.441834	0.509708	0.441834	0.509708	0.441834	0.509708	0.0459091	0.831331	0.0459091	0.831331	0.0459091	0.831331
T * PS	N vs HS	3.80133	0.0576025	3.80133	0.0576025	3.80133	0.0576025	2.36553	0.131203	2.36553	0.131203	2.36553	0.131203	0.774327	0.383663	0.774327	0.383663	0.774327	0.383663
	D vs P	0.235572	0.629831	0.235572	0.629831	0.235572	0.629831	0.0231546	0.879751	0.0231546	0.879751	0.0231546	0.879751	6.47697	0.0145107	6.47697	0.0145107	6.47697	0.0145107
Question 3 (Interpersonal)
T	N vs HS	6.18528	0.0166567	0.331645	0.567561	9.57734	0.00338265	2.97899	0.0912133	0.20776	0.650721	4.8798	0.0323064	5.69853	0.0212416	0.874074	0.35482	1.81167	0.18505
	D vs P	0.446549	0.507392	3.85277	0.0558636	2.1927	0.145635	0.240388	0.626308	0.0956129	0.758586	0.678604	0.414413	1.69673	0.199344	0.135179	0.714845	2.86622	0.0973704
T * PD	N vs HS	11.0995	0.00173253	11.0995	0.00173253	11.0995	0.00173253	5.51405	0.0233189	5.51405	0.0233189	5.51405	0.0233189	5.02321	0.0299883	5.02321	0.0299883	5.02321	0.0299883
	D vs P	0.21754	0.64317	0.21754	0.64317	0.21754	0.64317	0.612487	0.437952	0.612487	0.437952	0.612487	0.437952	3.19479	0.0806093	3.19479	0.0806093	3.19479	0.0806093
T * PS	N vs HS	8.64104	0.00517201	8.64104	0.00517201	8.64104	0.00517201	9.67952	0.00323151	9.67952	0.00323151	9.67952	0.00323151	0.0236578	0.878446	0.0236578	0.878446	0.0236578	0.878446
	D vs P	3.15464	0.0824733	3.15464	0.0824733	3.15464	0.0824733	0.206167	0.651971	0.206167	0.651971	0.206167	0.651971	0.000547556	0.981435	0.000547556	0.981435	0.000547556	0.981435
Effect	Planned Contrasts	Mean F0						F0 SD						Min F0
		F	p	F	p	F	p	F	p	F	p	F	p	F	p	F	p	F	p
PP		Low		Mean		High		Low		Mean		High		Low		Mean		High
Question 1 (Introductory)
T	N vs HS	0.00680327	0.934646	3.14237	0.0833671	4.1428	0.0480047	0.158739	0.692291	1.06212	0.308495	0.69246	0.409927	1.53035	0.222773	1.37982	0.246596	0.026867	0.870569
	D vs P	0.448776	0.506499	9.25837e-05	0.992367	0.435307	0.512915	0.0463398	0.830577	0.00139056	0.970426	0.0677361	0.795904	2.65914	0.110261	3.24766	0.0785384	0.269584	0.606273
T * PP	N vs HS	1.50136	0.227131	1.50136	0.227131	1.50136	0.227131	0.0756994	0.78453	0.0756994	0.78453	0.0756994	0.78453	0.439808	0.510755	0.439808	0.510755	0.439808	0.510755
	D vs P	0.686464	0.411945	0.686464	0.411945	0.686464	0.411945	0.0879097	0.768279	0.0879097	0.768279	0.0879097	0.768279	0.467975	0.49759	0.467975	0.49759	0.467975	0.49759
T * PS	N vs HS	0.419793	0.520485	0.419793	0.520485	0.419793	0.520485	0.000851624	0.976854	0.000851624	0.976854	0.000851624	0.976854	0.0553119	0.815182	0.0553119	0.815182	0.0553119	0.815182
	D vs P	0.00753261	0.931241	0.00753261	0.931241	0.00753261	0.931241	0.293655	0.590685	0.293655	0.590685	0.293655	0.590685	0.688965	0.411101	0.688965	0.411101	0.688965	0.411101
Question 2 (Personal)
T	N vs HS	0.83375	0.366167	0.883043	0.3525	4.22388	0.0458246	0.139405	0.710666	2.1391	0.150692	1.89494	0.175611	1.77032	0.190197	1.64832	0.205907	0.0361529	0.850075
	D vs P	0.00754696	0.931166	0.21882	0.642249	0.422169	0.519234	0.0151467	0.902611	0.0513548	0.821772	0.0216281	0.883753	0.461288	0.50058	0.0887156	0.767218	0.110293	0.741388
T * PP	N vs HS	3.41287	0.0714203	3.41287	0.0714203	3.41287	0.0714203	0.389535	0.535767	0.389535	0.535767	0.389535	0.535767	0.504228	0.481395	0.504228	0.481395	0.504228	0.481395
	D vs P	0.210134	0.648919	0.210134	0.648919	0.210134	0.648919	0.000221636	0.988189	0.000221636	0.988189	0.000221636	0.988189	0.3963	0.532261	0.3963	0.532261	0.3963	0.532261
T * PS	N vs HS	0.581037	0.449973	0.581037	0.449973	0.581037	0.449973	1.80609	0.185867	1.80609	0.185867	1.80609	0.185867	0.149419	0.700955	0.149419	0.700955	0.149419	0.700955
	D vs P	0.000174277	0.989527	0.000174277	0.989527	0.000174277	0.989527	0.109358	0.742446	0.109358	0.742446	0.109358	0.742446	6.38959	0.0151449	6.38959	0.0151449	6.38959	0.0151449
Question 3 (Interpersonal)
T	N vs HS	0.71895	0.400976	0.288983	0.593522	2.22381	0.142875	0.0264504	0.871533	0.191597	0.663684	0.1271	0.723125	3.37476	0.0728117	0.819498	0.370148	0.595426	0.444362
	D vs P	1.13461	0.292476	3.84162	0.0562054	1.58152	0.215029	1.41773	0.24002	0.101885	0.751056	2.48522	0.121925	0.0259552	0.872731	0.130389	0.719719	0.0712958	0.790679
T * PP	N vs HS	2.11287	0.153004	2.11287	0.153004	2.11287	0.153004	0.0148385	0.903589	0.0148385	0.903589	0.0148385	0.903589	2.61128	0.113097	2.61128	0.113097	2.61128	0.113097
	D vs P	0.0158965	0.900229	0.0158965	0.900229	0.0158965	0.900229	2.95308	0.0925883	2.95308	0.0925883	2.95308	0.0925883	0.00448327	0.946912	0.00448327	0.946912	0.00448327	0.946912
T * PS	N vs HS	3.53676	0.0665037	3.53676	0.0665037	3.53676	0.0665037	6.03705	0.0179288	6.03705	0.0179288	6.03705	0.0179288	0.281416	0.598383	0.281416	0.598383	0.281416	0.598383
	D vs P	2.86217	0.0976001	2.86217	0.0976001	2.86217	0.0976001	0.0152178	0.902371	0.0152178	0.902371	0.0152178	0.902371	0.165467	0.686101	0.165467	0.686101	0.165467	0.686101
