# Supplementary material for: Perceived differences in social status between speaker and listener affect the speaker's vocal characteristics
Source: PLoS One. 2017 Jun 14;12(6):e0179407. doi: 10.1371/journal.pone.0179407 (PMC5470693; doi:10.1371/journal.pone.0179407)
Supplement: S1 Data — (XLSX) [file pone.0179407.s008.xlsx]

## Sheet: Sheet1
Order	Participant self-rated dominance (PD)	Participant self-rated prestige (PP)	Condition			Neutral Target - Q1 (Introductory)					Neutral Target - Q2 (Personal)					Neutral Target - Q3 (Interpersonal)					Dominant Target - Q1 (Introductory)					Dominant Target - Q2 (Personal)					Dominant Target - Q3 (Interpersonal)					Prestigious Target - Q1 (Introductory)					Prestigious Target - Q2 (Personal)					Prestigious Target - Q3 (Interpersonal)
			Subject			INTENSITY		PITCH			INTENSITY		PITCH			INTENSITY		PITCH			INTENSITY		PITCH			INTENSITY		PITCH			INTENSITY		PITCH			INTENSITY		PITCH			INTENSITY		PITCH			INTENSITY		PITCH
			No.	Age	Sex	Mean	SD	Mean Hz	SD Hz	Min. Hz	Mean	SD	Mean Hz	SD Hz	Min. Hz	Mean	SD	Mean Hz	SD Hz	Min. Hz	Mean	SD	Mean Hz	SD Hz	Min. Hz	Mean	SD	Mean Hz	SD Hz	Min. Hz	Mean	SD	Mean Hz	SD Hz	Min. Hz	Mean	SD	Mean Hz	SD Hz	Min. Hz	Mean	SD	Mean Hz	SD Hz	Min. Hz	Mean	SD	Mean Hz	SD Hz
1	2.63	5.22	1	18	Male	69.6733	3.27963	139.787	17.4977	75.0034	69.7597	3.42426	137.684	23.2705	74.7787	70.1052	3.0526	134.587	28.5619	94.407	70.7293	3.04057	145.281	23.7058	100.488	71.0476	3.32117	148.238	25.7081	76.2948	70.8734	2.81556	132.98	22.1815	87.3292	70.4867	2.92372	147.643	37.5463	108.905	70.4176	2.66881	143.109	35.5644	75.8458	70.9288	2.969	134.687	25.6838
2	3.88	3.67	2	21	Male	71.0411	2.61112	122.043	12.3888	105.681	71.6893	2.67638	119.889	10.7955	75.2686	70.7143	2.43327	115.172	14.0393	75.5003	70.7157	2.08447	119.408	13.8894	100.703	70.1999	1.73089	116.368	11.8434	75.4192	69.8282	1.50338	112.994	12.568	75.5308	70.7926	2.183	118.016	9.39568	98.9643	70.6047	2.02807	121.004	11.4497	87.969	70.5689	1.9707	120.422	16.4355
3	3.38	5	3	18	Male	68.7718	0.906464	99.3994	22.6957	80.274	69.1854	1.1829	99.2129	20.5655	75.7339	68.8449	1.03667	95.1229	23.2395	74.9046	68.7476	1.38658	101.026	16.9002	74.7568	68.572	1.04086	101.27	24.9204	74.9567	68.5155	0.828286	93.6385	16.9709	74.7554	69.389	1.32171	98.7168	12.619	80.7538	69.0727	0.963021	97.9586	24.5925	74.8001	69.0518	1.06046	94.0144	23.2392
4	3.5	3.78	4	28	Male	70.9974	2.41919	100.566	10.9841	77.4025	71.3485	2.23483	99.2841	13.8331	82.7534	71.2702	2.2115	103.146	12.9944	78.1096	70.814	2.58973	106.587	16.5275	86.205	70.7016	2.40246	105.342	23.245	83.0895	71.3459	2.22561	99.9567	10.0335	80.8843	70.8227	2.45196	104.795	11.9656	76.9633	70.4083	1.88314	100.292	14.4009	79.9664	70.6014	1.97098	99.899	12.5445
5	3.63	4.11	5	17	Male	70.5803	1.63713	105.531	18.4796	75.7016	70.5415	1.4088	101.332	25.6906	75.6739	71.1209	1.74776	96.7605	19.0227	74.8582	71.08	1.86561	106.024	20.1106	79.8837	70.708	1.50223	101.826	17.2902	76.6905	70.5728	1.35043	102.715	25.6348	74.7463	70.1088	1.63185	111.223	24.4126	86.406	70.0705	1.59047	100.966	25.2743	75.434	70.3743	1.58951	101.279	21.2953
6	2.88	4.78	6	20	Male	66.6041	2.75858	122.708	24.3896	99.2078	67.8823	3.1752	119.248	20.1784	97.1414	67.5666	2.59774	117.628	17.3481	75.2933	66.2709	2.85829	121.534	20.0905	74.9897	66.8341	3.28794	123.624	27.965	75.0201	66.5156	2.65196	119.373	13.091	76.0477	67.4996	4.01458	127.155	17.6838	107.957	65.7575	3.23832	125.622	26.0598	102.075	65.7882	3.55745	122.379	17.6194
1	2.88	4.44	7	18	Male	70.966	1.82141	92.5543	10.8587	78.5495	70.4662	1.37251	91.738	15.9027	76.6828	70.2739	1.07316	86.3352	12.9247	75.2452	70.2969	1.12805	87.1278	6.80154	74.8199	70.361	1.04687	88.5738	12.0538	74.997	70.3034	1.11771	87.145	6.52509	75.8645	70.2422	0.894856	88.3003	6.92406	76.5443	70.5436	1.18125	87.3853	4.73389	75.5962	70.4204	1.2011	88.4059	7.01205
2	3.25	4.78	8	18	Male	70.2866	2.08896	101.617	23.1328	75.2784	70.9908	2.74599	97.7456	19.0328	74.8906	71.4153	2.03843	95.8724	14.4345	75.0893	71.0532	1.60868	98.0002	20.0946	75.1626	70.9283	1.6003	98.9034	22.6225	74.9311	71.1016	1.74242	95.8768	18.4135	74.8468	71.0505	1.5813	93.029	20.126	75.2208	70.9979	1.94609	92.4185	19.5209	74.7761	71.3286	2.15215	99.423	22.2362
3	4	4.78	9	17	Male	73.2184	2.41213	106.59	15.689	81.2567	73.2359	2.82238	104.669	15.5439	74.8154	73.6306	2.62747	105.364	16.3173	74.8484	73.1603	2.46692	105.207	13.6547	75.1525	73.3845	2.42489	104.524	15.8404	75.3302	73.8875	2.76291	107.037	20.228	77.3509	73.6374	2.33692	107.054	14.2682	75.7814	74.0739	2.60808	104.699	16.8254	75.4609	73.8571	2.6694	102.236	14.6023
4	3.63	4.56	10	20	Male	71.4265	2.86764	87.0076	8.37877	74.7777	73.1034	3.21942	85.2254	14.1674	74.938	73.01	3.53674	91.1674	13.7586	74.8277	70.154	3.12949	88.7712	20.7266	75.1222	71.8437	3.30087	85.5568	6.65525	74.7828	71.7123	3.31641	94.321	18.949	75.5435	72.4471	3.56174	91.8278	16.7038	75.1817	72.8459	3.90733	88.9242	14.1818	74.89	72.2044	3.59248	93.9413	14.4536
5	2.38	5.11	11	22	Male	71.6719	1.46863	109.009	25.09	75.1262	71.8329	1.52089	102.64	17.2316	77.5094	71.9678	1.52357	101.078	10.7027	75.9935	71.9901	1.28658	111.085	18.632	75.7318	71.8537	1.43289	108.901	28.4161	83.9456	71.6021	1.20346	106.585	22.3011	75.378	71.9157	1.76828	108.417	16.6987	84.9528	71.7951	1.5404	105.231	17.7021	78.4863	71.9359	1.48906	105.164	15.1608
6	2.63	5.44	12	21	Male	71.0525	0.719044	107.682	9.22536	75.853	70.9772	0.619053	111.944	11.8079	87.5225	70.9793	0.696416	115.251	15.0767	74.885	71.172	0.84508	114.362	16.3982	81.0367	71.0376	0.64746	111.715	10.8522	90.8353	71.0064	0.792669	110.003	28.9684	90.2315	71.0496	0.759495	111.837	12.6751	86.6662	71.1278	0.906942	108.401	16.0068	88.2149	70.9397	0.759039	108.927	20.2497
1	2.88	3.89	13	21	Male	66.8768	2.24964	107.683	17.871	77.5905	66.6326	1.59959	104.241	14.0593	76.3665	67.4149	1.92078	105.178	24.1647	77.7304	67.4758	2.42611	112.273	30.7567	83.9045	67.3031	1.03298	106.391	21.4395	78.0249	68.0595	1.6521	115.982	45.03	87.271	68.2072	1.99153	107.678	22.8673	84.0589	68.0566	0.82175	99.9214	10.1049	79.6197	68.276	1.44862	106.756	20.9173
2	2.5	5.22	14	49	Male	70.915	1.53683	89.6378	9.31483	75.1944	71.4126	2.23346	88.3631	11.6512	74.9237	70.7399	1.43778	94.1604	14.792	75.1567	70.6965	0.952451	84.4108	7.04201	74.8745	70.9365	1.50496	101.557	48.5505	75.809	71.0537	2.09232	91.9812	34.5491	75.3453	70.8921	1.61761	90.9159	21.2059	75.0942	70.7346	1.55487	88.1775	22.1143	74.903	71.0848	1.91498	89.7552	34.1779
3	3.25	5	15	17	Male	66.7074	1.60289	82.6125	11.7251	74.933	66.6662	0.984894	85.2651	11.0116	75.822	67.0158	0.704692	80.5976	5.74706	74.7739	67.0762	1.4156	84.7851	11.9771	74.9573	66.659	1.13982	83.3065	5.12131	75.1057	66.92	1.30156	88.2209	24.7691	74.7738	66.7388	0.623602	82.8748	7.18653	74.8388	66.7359	0.48424	84.2351	12.3143	74.858	66.9308	0.54155	83.3875	14.6724
4	3.13	5.56	16	17	Male	69.58	3.15262	110.398	20.1165	89.5032	70.0688	3.11485	122.412	38.5053	77.5161	69.2983	2.96424	113.479	23.5173	96.4059	68.4063	2.7235	109.695	19.786	75.374	68.5902	2.59448	106.526	11.1536	88.8643	69.0387	2.75108	111.794	20.7202	95.5382	69.6846	2.66189	110.63	16.0465	90.4668	69.8047	3.11703	115.051	30.9116	95.5886	70.9952	3.41368	120.42	39.1351
5	4	5.56	17	19	Male	68.3768	4.39378	113.046	6.74403	95.9997	67.7125	3.78641	109.8	9.46152	84.1338	66.6311	2.39713	107.872	17.6961	75.4701	67.981	2.95851	115.224	20.1897	100.682	67.0614	2.42752	107.992	17.0049	76.0275	67.3391	2.34949	109.256	20.985	77.0499	69.7436	4.40244	115.797	13.6279	90.8632	68.2219	3.86702	113.611	15.7709	77.0114	68.0058	3.48642	110.693	20.2129
6	3.75	3.56	18	18	Male	70.5868	2.45481	115.997	11.9504	75.1508	69.8041	2.1068	119.023	23.8261	75.0822	69.6775	2.37437	117.99	26.4254	74.8307	70.2522	2.70621	116.386	12.2916	75.8331	71.0846	2.40658	116.411	11.0857	75.1639	70.1013	2.65143	121.31	27.4236	75.2269	69.7765	2.36	118.396	16.0686	76.3074	69.5619	2.19401	119.512	18.6517	78.2389	69.629	2.18741	118.979	17.9407
1	2	5.22	19	24	Male	--	--	--	--	--	68.5282	2.66419	94.7187	16.3074	74.8297	68.0781	1.85671	90.1197	12.1503	75.3396	69.685	2.81106	99.1248	15.1396	75.8818	69.0474	2.15526	99.1553	16.9717	75.1051	69.2805	2.70533	93.2743	16.1063	75.2061	69.6174	2.20748	101.106	13.9955	76.7947	68.8714	1.96228	93.9436	17.362	74.9132	68.7864	1.8953	89.7736	17.8757
2	2.63	4.78	20	17	Male	66.3695	2.86697	135.778	12.3601	74.8372	66.2416	2.6933	143.222	13.1118	75.0859	66.1411	2.2738	143.623	8.45672	116.246	67.875	3.2785	146.087	20.9294	74.8658	67.8161	2.61211	142.89	22.8898	76.0389	67.0968	1.9953	144.676	16.6541	75.3323	66.6675	2.3769	146.493	11.1834	74.9502	66.8485	2.26433	147.27	8.83269	127.593	66.848	2.26435	144.386	15.5767
3	2.38	4.33	21	18	Male	69.5092	2.45576	119.5	13.7001	76.4898	69.9958	2.71931	117.649	10.3429	76.6678	69.4909	2.51915	123.065	20.7494	100.764	69.0833	3.07395	116.6	14.8955	78.1383	--	--	--	--	--	69.9336	2.86343	121.91	10.5756	85.2837	69.241	2.41077	113.915	9.72407	77.2946	69.8685	2.64461	115.619	8.92901	77.7125	69.636	2.4941	122.375	21.3057
4	2.5	4.67	22	22	Male	63.3835	3.14725	112.607	21.5285	91.4557	63.6248	2.77846	113.601	30.4447	74.932	63.9623	3.0015	112.484	29.4845	76.3722	74.0814	0.533558	116.408	23.4689	93.736	74.3578	0.518472	112.872	24.148	86.215	74.3294	0.974028	116.348	27.221	74.7858	74.8152	0.267315	122.06	24.6232	76.396	73.1791	0.606423	109.444	19.1317	90.9883	63.3516	2.70412	113.789	32.5626
5	3.13	4.22	23	19	Male	66.0618	1.56586	97.9326	21.9531	84.218	63.6471	2.45502	97.0675	36.2102	76.4083	62.998	2.49245	94.101	34.8842	77.1971	63.2825	2.02907	94.5083	9.41721	78.8831	63.7706	2.352	83.6107	5.30668	75.9419	63.7714	2.13362	89.5738	23.0946	75.6687	--	--	--	--	--	74.4783	0.860662	96.0541	33.5922	75.3041	74.2568	0.925733	102.284	39.6913
6	3	4.22	24	19	Male	69.7395	2.79857	109.16	13.6733	75.2455	70.6985	3.28353	111.253	14.5163	75.1888	70.4169	2.63418	107.398	16.1383	80.163	69.7738	3.52726	108.881	10.2607	80.3365	70.0399	3.26382	107.611	11.6422	76.7771	70.1943	3.11579	109.266	13.515	77.2778	66.5658	3.49638	105.568	14.3567	74.7835	69.6907	4.20797	111.156	11.7854	75.5723	69.3279	3.77193	107.406	13.1965
1	5	4.44	1	18	Female	71.6849	1.7625	214.495	40.0265	114.59	72.0028	2.12146	207.112	23.0066	159.965	71.6898	1.9956	206.741	54.4633	109.231	71.4505	1.67868	223.793	39.6323	100.246	71.4951	1.89939	189.997	34.0195	147.657	71.5011	1.82953	185.56	19.6198	100.945	71.5423	2.05004	209.802	42.8603	154.669	71.6869	2.08653	195.862	30.1057	143.536	72.2135	2.33134	191.986	22.5361
2	2.75	5.89	2	19	Female	70.3547	2.04251	211.799	29.6594	106.302	71.2068	2.94558	210.728	25.7151	101.037	71.5778	2.39708	206.162	24.459	100.064	71.2129	2.65482	211.579	42.4194	105.65	72.3169	2.72363	203.529	28.4226	101.621	72.5304	2.84945	194.862	18.8133	107.927	71.7601	2.83193	220.152	35.8213	101.963	72.2478	3.35476	209.375	25.3624	101.402	71.4005	2.567	203.6	27.7736
3	3.5	6.11	3	20	Female	69.6211	0.815286	190.955	41.6374	111.827	69.8226	1.22389	196.043	60.6881	107.749	69.9253	1.00723	217.244	71.6284	103.697	69.6845	1.27188	189.908	35.5276	100.044	69.6956	0.920596	179.514	14.0185	105.236	69.8251	1.17053	197.363	51.144	100.124	69.8822	0.889342	194.969	54.7232	100.34	70.1754	0.881229	189.543	38.9319	100.006	70.0013	0.91066	194.076	58.0407
4	2.75	4.22	4	18	Female	69.4869	1.19239	211.095	43.6	102.154	69.123	0.906484	196.148	41.4502	102.431	69.1285	0.912159	205.596	39.0811	103.119	69.4967	1.53898	200.271	37.4023	102.023	68.9745	1.09115	205.202	37.4077	104.017	69.1553	1.21262	206.45	34.1142	101.157	69.2175	1.15682	208.098	44.116	105.029	69.0617	0.904547	204.852	43.7635	99.9471	69.0677	0.935504	205.294	41.3732
5	2.75	5	5	17	Female	69.8089	1.26809	205.826	70.5587	110.811	69.3206	1.09304	212.45	60.7274	105.643	69.182	0.976589	220.574	66.5073	102.48	69.445	1.24193	252.527	80.4566	113.237	69.3512	0.902966	221.263	65.33	105.754	69.3665	0.789469	203.889	47.9996	101.681	68.9238	0.855194	198.45	63.4465	110.486	68.9043	0.713966	212.292	55.6476	104.37	69.2265	1.27822	213.393	74.2973
6	2	5.89	6	18	Female	70.0523	0.463404	207.536	43.0439	99.9057	70.02	0.70763	219.773	64.6775	103.075	70.0681	0.490438	211.368	47.8458	101.336	70.0673	1.06063	220.629	62.5843	107.208	70.0644	0.620264	217.883	57.7101	108.395	70.0605	0.539131	214.504	48.8986	103.499	70.0317	0.775972	215.601	49.0004	102.64	70.0078	0.649606	211.797	43.6235	100.586	70.1085	0.642562	232.026	46.2514
1	1.63	3.56	7	18	Female	71.5724	1.85584	216.231	48.8782	112.441	71.4754	2.00964	195.378	34.6523	100.251	71.7189	2.07383	198.4	28.2003	157.654	72.2699	2.19752	208.698	30.8571	100.755	72.8093	2.31904	207.251	41.3326	100.447	72.9723	2.72529	206.515	37.2265	100.056	73.554	3.19972	245.373	59.0761	103.719	72.5415	2.50688	206.578	28.6907	103.53	72.9826	3.05227	202.822	32.1798
2	1.88	4.56	8	18	Female	73.1329	2.9337	222.309	47.0602	100.776	72.4502	2.39839	207.958	29.5632	100.967	72.838	2.73227	203.887	32.8212	99.8227	72.6687	2.57668	207.736	23.4883	103.708	73.1518	2.78386	209.932	27.7059	101.043	73.2165	2.76841	198.206	13.9618	100.951	72.4766	2.42275	212.051	37.7806	101.06	72.663	2.53994	206.48	20.8883	99.8104	72.6807	2.48955	204.299	25.4461
3	1.75	4.78	9	40	Female	65.3899	3.75994	190.825	29.4487	109.903	63.7128	1.90024	183.722	29.8543	114.113	65.5947	3.07723	190.522	32.772	111.671	65.7967	4.60353	190.522	26.3993	102.735	64.3315	3.00383	181.13	22.7618	111.818	63.1072	2.73765	192.526	62.9463	110.217	65.5317	3.19171	201.437	52.6865	102.09	66.4736	2.88817	186.08	22.4002	101.397	66.2106	2.88515	196.759	41.2172
4	2.75	4.33	10	18	Female	70.4547	2.10258	193.483	39.6153	104.514	69.9203	1.4048	187.05	38.3988	116.103	69.8873	1.48923	192.348	40.6814	161.137	70.8358	2.50628	197.438	53.9714	115.187	70.9411	1.98079	181.631	11.4781	164.849	70.1176	1.85073	184.394	34.361	162.531	70.5435	2.29006	198.345	56.624	163.184	69.9078	1.40663	179.883	23.1086	159.849	69.887	1.6066	189.05	39.2743
5	1.63	3.89	11	34	Female	71.7959	2.13518	203.802	22.562	100.713	71.2632	1.38982	194.657	21.2738	100.453	71.3565	1.28475	197.956	28.4513	100.278	71.1709	1.80014	208.919	47.1784	101.712	71.0286	1.24877	196.053	31.0623	99.9501	71.2547	1.21949	200.1	26.8108	100.183	71.9774	2.21747	204.795	25.0726	104.065	71.837	1.80713	199.85	35.9694	100.491	71.5203	1.69345	201.231	27.0915
6	1.5	3.78	12	17	Female	70.1501	2.3981	242.591	53.8317	110.493	70.3098	2.10802	225.491	51.2032	107.785	69.9817	1.92457	224.94	50.2784	105.96	69.2213	2.34383	236.513	64.6436	109.38	69.8114	2.16192	226.172	45.8042	111.197	69.9074	2.03732	227.946	43.5643	108.056	68.7056	2.30989	238.718	49.5625	112.004	69.2078	2.44348	230.564	54.4547	110.209	69.9429	2.72138	235.704	43.3886
1	2.38	3.89	13	18	Female	69.4794	1.95355	205.785	25.4446	100.184	69.4482	1.54078	209.324	36.917	100.144	69.6122	1.40739	206.301	37.3911	102.678	69.5588	1.28289	219.345	57.6686	101.574	70.0707	1.22943	203.371	39.2214	100.054	70.0683	1.16682	195.237	45.7733	100.063	70.2057	1.21012	196.792	33.8707	100.246	70.1969	0.918777	205.954	24.9444	102.729	70.4204	1.07702	198.657	39.6907
2	4.13	4.11	14	17	Female	67.7391	3.17687	221.601	33.5495	104.336	67.9037	2.69873	214.336	30.4025	101.989	69.3275	2.42149	213.513	30.7915	103.148	70.1384	1.71609	230.133	51.1718	111.845	70.7814	1.86765	208.54	19.9957	101.034	70.4995	1.54916	207.286	42.6786	99.8721	69.481	2.53673	225.491	33.8777	112.301	69.98	2.1505	211.45	27.3795	99.9132	70.1537	1.75202	217.58	32.6606
3	2.75	4	15	19	Female	70.1033	1.86078	232.91	64.3007	102.088	69.9591	1.93424	223.151	60.7094	100.674	69.7489	1.69246	213.717	57.8248	102.485	70.2154	2.07789	243.05	58.9652	101.98	70.1058	1.98694	229.679	59.1337	106.477	70.4253	2.19939	219.955	61.182	107.064	70.1031	2.01365	248.407	67.6592	105.54	70.3206	2.01268	228.172	52.3329	105.14	70.2906	1.78738	223.467	54.5044
4	3.13	6.44	16	17	Female	70.5039	0.615656	192.435	38.1653	100.059	70.5968	0.57188	196.204	45.2372	100.222	70.578	0.517773	194.808	50.6174	101.738	70.1066	0.512639	199.506	49.2781	100.925	70.0558	0.430803	196.175	36.1003	102.907	70.1688	0.400417	199.843	29.8661	103.797	70.4089	0.438421	185.33	39.7806	100.758	70.4503	0.377527	188.955	31.866	100.114	70.4077	0.526557	199.651	43.0812
5	3.63	5.22	17	25	Female	71.3664	1.34832	177.197	39.0543	101.569	72.0512	1.62533	180.786	40.6809	103.716	71.4159	1.39211	182.903	50.3638	100.402	71.5629	1.36048	178.666	46.2615	100.081	71.7151	1.49298	166.031	43.4357	103.001	71.6627	1.48635	173.85	38.5086	106.1	71.6395	1.87255	172.433	39.0503	100.583	71.5539	1.59285	173.33	28.1221	101.268	71.7969	1.43518	176.256	32.433
6	1.63	4.44	18	19	Female	70.4527	0.900897	207.897	50.0484	104.702	70.5273	0.80044	202.048	48.1816	100.579	70.3842	0.666579	206.428	42.2795	104.721	70.2882	0.666655	202.126	34.0325	99.9869	70.387	0.897885	209.036	21.1546	110.942	70.4225	0.776821	205.961	31.9883	111.609	70.629	2.17794	212.403	29.342	109.252	70.0232	0.692032	194.881	41.2012	108.42	70.4288	1.37033	199.51	22.0252
1	4.13	5.67	19	19	Female	70.1258	0.412797	198.35	47.1989	102.47	70.2806	0.504997	206.447	47.679	108.227	70.3115	0.615124	205.319	39.9209	101.921	70.3082	0.599619	219.589	50.6468	110.68	70.3288	0.379119	199.394	44.7074	102.469	70.3981	0.386456	202.152	44.7402	99.9391	70.3743	0.356104	211.41	49.9235	105.574	70.4123	0.398954	196.272	42.5927	101.792	70.4073	0.335954	195.915	53.0541
2	2.25	4.78	20	20	Female	67.6336	3.70773	212.466	40.0031	101.119	67.32	3.45427	210.859	26.7078	111.526	68.1471	3.10241	203.432	28.7187	99.8117	69.1988	1.98983	237.025	56.2888	103.222	69.2377	1.71536	218.099	45.5575	108.006	69.8599	1.68303	209.594	47.5158	99.8719	68.7453	3.17937	239.782	61.6695	107.405	68.0429	1.89845	204.142	41.3136	99.8643	69.4962	2.29237	203.556	29.2819
3	3	4	21	19	Female	70.8615	1.85548	236.579	59.7709	100.166	71.4287	1.65786	204.725	37.6787	101.11	72.0753	2.33517	201.223	28.2206	100.354	71.6283	2.4867	205.093	34.8097	101.021	71.8024	2.28246	205.565	35.8551	99.8393	71.8391	2.08536	198.711	19.901	100.395	71.4645	1.72103	205.558	39.4189	106.143	71.7156	1.74236	202.001	28.1302	100.001	71.6185	1.84275	202.508	28.661
4	2.5	5.11	22	17	Female	70.8556	1.00953	197.885	61.977	103.412	71.2732	1.09935	174.67	34.4515	110.396	71.1884	1.03163	169.751	39.8541	100.346	71.7914	2.20572	184.636	33.3595	101.33	70.891	1.46587	168.997	24.1135	128.23	70.9713	1.10325	172.496	30.5469	103.018	70.8369	1.29626	206.773	64.3604	100.451	70.784	0.945266	176.046	44.3756	102.331	70.8312	1.05701	174.829	45.5419
5	2.25	5.22	23	20	Female	71.7608	1.23557	194.938	28.6319	100.028	71.8285	1.16927	197.089	27.4997	99.7914	72.1804	1.30302	201.163	30.723	100.045	71.8832	1.08592	195.421	24.3878	99.8234	71.6639	0.861297	194.714	41.9135	99.8053	72.39	1.58667	196.001	28.3311	99.7793	70.8728	1.15926	209.357	37.6278	100.096	71.1704	1.08485	197.625	26.0616	99.7744	71.7626	1.31252	196.419	23.1918
6	3.38	5.67	24	19	Female	71.4917	1.11218	198.814	37.3687	107.221	71.683	1.52296	192.115	23.9595	101.963	72.0434	1.47509	194.451	33.8432	101.724	71.3593	1.5022	204.886	18.1861	100.113	71.8623	1.72063	199.871	25.8987	100.825	71.713	1.46221	188.371	24.8411	100.67	71.6906	2.19082	199.749	18.5509	100.377	71.1078	1.5509	195.701	20.0047	101.907	71.1422	1.45254	190.35	22.7307
[truncated: 1 more columns]
